# Supplementary material for: An Insight into Symmetrical Cyanine Dyes as Promising Selective Antiproliferative Agents in Caco-2 Colorectal Cancer Cells
Source: Molecules. 2022 Sep 7;27(18):5779. doi: 10.3390/molecules27185779 (PMC9503608; doi:10.3390/molecules27185779)
Supplement: Supplementary file 1 [file molecules-27-05779-s001.zip]

Archive with 1 entries (1 files):
- molecules-1888269-supplementary.pdf
